# Supplementary material for: RIP-Seq Suggests Translational Regulation by L7Ae in Archaea
Source: mBio. 2017 Aug 1;8(4):e00730-17. doi: 10.1128/mBio.00730-17 (PMC5539422; doi:10.1128/mBio.00730-17)
Supplement: TABLE S1 [file mbo004173413st1.xlsx]

## Sheet: sRNome RNAs
List of sRNome RNAs (at least 100 reads for one of the four sRNome libraries; exluded are mRNA, tRNA and rRNA fragments in sense direction; C/D box sRNAs are listed on the second sheet)
					sRNome (1.000.000 mapped reads per library)
Number	Region of enriched RNA	Length	Name	Remarks	# A	# B	# C	# D	K-turn mRNA/sRNA sequences with marked Kt-b (red) and Kt-n (green) strands
1	complement(30463..30503)	41	K-turn mRNA	coding sequence of Saci_0046; overlaps with Saci_0045	467	317	743	663	AAGAGTGATGAGACGTTACAAGTCAAGACTGAACGACTTTT
2	complement(34704..34761)	44	antisense RNA	antisense RNA of Saci_0049	585	106	474	569
3	49287..49313	27	antisense tRNA	antisense tRNA of Saci_0066	278	71	509	588
4	72171..72477	307	SRP RNA		374	182	684	316
5	72645..72668	24	antisense tRNA	antisense tRNA of Saci_0096	17	4	119	192
6	complement(92843..92875)	33	antisense RNA	antisense RNA of Saci_0123	11	7	120	89
7	109661..109730	70	K-turn mRNA	5' UTR of SACI_RS00660 (WP_015385366.1)	820	264	499	343	ATAAGTAGGGGTATCTAGCCCTCTGACTGCCTCGCAGAGGGCTGTGTGAGGAGGGCTTCCTGCCGTGAAT
8	complement(110496..110526)	31	antisense RNA	antisense RNA of Saci_0140	14	5	138	110
9	complement(124025..124050)	20	antisense RNA	antisense RNA of Saci_0154	49	29	189	156
10	126801..126848	48	antisense RNA	antisense RNA of Saci_0156	46	30	116	122
11	complement(130023..130091)	56	H/ACA box sRNA	according to Sebastien Muller 2009 NAR	125	47	85	79
12	196988..197059	72	K-turn mRNA	coding sequence of Saci_0237	247	111	280	142	AATGATGATGAAGCTACAATTGTCATAAAGAAAGTTCGCAGACAAATAAGGGATGATGAACACGTTTGTGTT
13	complement(202601..202647)	47	antisense RNA	antisense RNA of Saci_0242	71	24	211	94
14	301602..301627	26	antisense RNA	antisense RNA of Saci_0358	43	24	110	119
15	complement(345774..345831)	58	K-turn sRNA	probably C/D box sRNA	352	97	109	54	CTTCATGATGATATCACCAGTAGGCGATTAGTGAGCGCACCTGGCCTTACTGAAAACG
16	complement(349691..349729)	39	sRNA		501	322	546	496
17	complement(395118..395164)	47	antisense tRNA	antisense tRNA of Saci_0470	95	26	135	60
18	complement(395666..395699)	34	antisense RNA	antisense RNA of Saci_0472	47	10	417	194
19	417453..417526	74	sRNA	strong secondary structure; anti-C/D box sRNA? -> antisense of Sac-sR39 (annotated in archaeal genome browser); H/ACA box sRNA?	774	134	352	230
20	complement(418864..419030)	167	antisense RNA	antisense RNA of Saci_0504	490	224	488	168
21	440237..440283	47	sRNA		122	52	196	197
22	complement(453328..453351)	24	antisense RNA	antisense RNA of Saci_0556	36	28	125	270
23	458698..458724	27	antisense tRNA	antisense tRNA of Saci_0561	167	362	1068	1123
24	458981..459059	79	H/ACA box sRNA	also found in S. solfataricus -> sR109 H/ACA box sRNA (Zago 2005 Mol Mic)	132	62	137	77
25	476049..476076	28	antisense RNA	antisense RNA of Saci_0597	23	3	167	142
26	489282..489345	64	antisense RNA	antisense RNA of Saci_0611 and Saci_0612	125	54	87	62
27	499628..499664	37	sRNA		183	178	412	513
28	complement(501154..501185)	32	K-turn mRNA	coding sequence of Saci_0630	27	15	235	138	ACGGATGATGAAAAGAAAAAGGAGCTTG
29	519616..519665	50	antisense RNA	antisense RNA of Saci_0655	23	9	110	100
30	529073..529257	185	antisense RNA	antisense RNA of Saci_0667	370	457	368	218
31	complement(535192..535236)	45	antisense tRNA	antisense tRNA of Saci_0674	357	76	662	540
32	563570..563598	29	antisense tRNA	antisense tRNA of Saci_0705	63	15	256	99
33	584601..584661	61	sRNA		124	61	138	109
34	585936..586248	313	RNase P RNA		470	445	455	397
35	610562..610585	24	antisense tRNA	antisense tRNA of Saci_0764	52	18	140	156
36	complement(611192..611275)	84	antisense RNA	antisense RNA of Saci_0765	146	72	140	185
37	complement(686936..687007)	72	antisense RNA	antisense RNA of Saci_0856	94	47	110	48
38	complement(691848..691906)	59	antisense RNA	antisense RNA of Saci_0863	54	45	114	131
39	complement(692154..692177)	24	antisense RNA	antisense RNA of Saci_0864	70	66	450	1340
40	complement(694089..694120)	32	antisense tRNA	antisense tRNA of Saci_0868	199	23	1433	356
41	complement(694256..694294)	39	sRNA		54	16	94	107
42	complement(754745..754774)	30	antisense RNA	antisense RNA of Saci_0941	132	103	230	378
43	complement(773358..773386)	29	K-turn mRNA	coding sequence of Saci_0967	154	129	230	153	ACTGATGATGAAATTGAGTACGCGATTGA
44	complement(779195..779258)	64	K-turn mRNA	coding sequence of Saci_0974	133	233	174	163	GTAATCGAACTGTGACCGAGATTGTTGACAGAGCGAGTAATGATACAAATCTTCCGTCTGATCA
45	complement(782506..782565)	60	antisense RNA	antisense RNA of Saci_0977	202	72	205	209
46	805391..805427	37	K-turn mRNA	coding sequence of Saci_1004	84	74	194	152	AAGGATGATGAAGAAGGAATATGGATTCTGAGGGTAA
47	805735..805858	124	sRNA + antisense RNA	low abundant long sRNA plus short highly abundant antisense RNA	7075	1775	20734	27919
48	834024..834052	29	antisense RNA	antisense RNA of Saci_1035	9	3	101	131
49	842930..842963	34	antisense RNA	antisense RNA of Saci_1041 and Saci_1042	88	33	203	160
50	1030957..1030991	35	antisense RNA	antisense RNA of Saci_1212	32	31	70	136
51	1043124..1043206	83	K-turn sRNA	could be H/ACA box sRNA	1212	643	1474	910	ATTCAAATAATCAGTAAACGCTGGGATGCTGATAAGTGAAGAGAGACCACCGGTCTGAATGTATGATGTTTTAGAACAA
52	complement(1103840..1103873)	34	sRNA	close to Saci_1299 (23S rRNA)	239	97	1525	1146
53	complement(1108682..1108726)	45	sRNA	close to Saci_1300 (16S rRNA)	121	67	94	49
54	1129862..1129909	48	antisense RNA	antisense RNA of SACI_RS06310	278	94	338	218
55	complement(1130243..1130279)	37	antisense RNA	antisense RNA of Saci_1322	82	57	142	93
56	complement(1148823..1148947)	125	K-turn mRNA	5' UTR of Saci_1347 (nop56)	108	70	98	72	GAGAATTGATGAAGATATATTTAGTGGAACATGCAATAGGATCGTTTGGATATGACGAGAGCGGAAAATTAATAGATTTTGTACCAAATAGTAAAGATATTGGAAAAGTTACTGAAGCTTTAATT
57	1160136..1160197	62	antisense RNA	antisense RNA of Saci_1358	112	62	137	92
58	1168227..1168374	148	sRNA		133	48	124	70
59	complement(1236240..1236309)	70	sRNA		123	45	290	160
60	complement(1250761..1250815)	33	K-turn mRNA	coding sequence of Saci_1468	101	64	211	152	ATCCGGCAGAATTCAAGCACAAATAACTGATGATGAACTAAAACAAATATTAGCT
61	complement(1250990..1251036)	47	K-turn mRNA	5' UTR of Saci_1468	317	194	288	123	GAATATGATGAAGAGTTAGATGAACTTCTGAAAAAAAGAGCAACAGA
62	1251499..1251531	33	antisense RNA	antisense RNA of Saci_1469	6	2	120	82
63	1268345..1268396	52	antisense RNA	antisense RNA of Saci_1491	101	9	100	30
64	complement(1292527..1292555)	29	antisense RNA	antisense RNA of Saci_1514	87	48	383	319
65	1293914..1294038	125	5S rRNA		65728	7431	19169	51455
66	1297690..1297732	43	K-turn mRNA	5' UTR of Saci_1520 (l7ae)	472	317	627	435	GCGTGACGAAAAAGAAGGAGGATGAACGCTGTGTCTA
67	1338266..1338294	29	antisense RNA	antisense RNA of Saci_1565	29	16	143	85
68	1387630..1387703	74	antisense RNA	antisense RNA of Saci_1624	113	63	151	147
69	1400450..1400505	54	K-turn sRNA	transcribed with Sac-sR15; could be C/D box sRNA	1464	577	787	545	TGAAAGGTGATTAGTGAGGTGATCGCTGATAAATGATGAAAGTGTTAAAACTCT
70	1458935..1458989	55	sRNA		130	97	82	88
71	complement(1507703..1507796)	94	antisense RNA	antisense RNA of Saci_1747	76	117	75	70
72	1522346..1522379	34	antisense RNA	antisense RNA of Saci_1762	88	33	186	187
73	complement(1523500..1523548)	49	antisense RNA	antisense RNA of Saci_1763	188	175	135	280
74	complement(1523945..1523995)	51	antisense RNA	antisense RNA of Saci_1763	110	65	171	148
75	complement(1524036..1524082)	47	antisense RNA	antisense RNA of Saci_1763	61	65	171	148
76	complement(1650666..1658600)		CRISPR Array 1	132 spacer sequences
77	1670945..1675658		CRISPR Array 2	77 spacer sequences
78	complement(1676267..1676310)	44	sRNA		35	6	129	36
79	complement(1736546..1736646)	101	sRNA		159	52	127	54
80	1739282..1739381	100	K-turn mRNA	coding sequence of Saci_1928; contains many reads that map to downstream K-turn mRNA	93	598	301	304	AAGGATGATGAGACTGTTAGGGAGATAGCTAGGACAGCACTGGAGGTGAACGCAAAGTATAAATGCTCAATAAACTTCCACGTTGCAAGTGAAAACGATA
81	1739540..1739639	100	K-turn mRNA	coding sequence of Saci_1928; contains many reads that map to upstream K-turn mRNA	217	663	452	505	AAGGATGATGAGACTGTTAGGGAGATAGCTAGGACAGCACTGGAGGTGAACGCAAAGTATAAATGCTCAATAAACTTCCACGTTGTCGAAGAAAATGAAC
82	1763226..1763256	31	sRNA		15	2	139	101
83	1764722..1764793	72	K-turn mRNA	coding sequence of Saci_1951	1774	1254	1487	846	TAAAGTGGGCTAAGACCAGCCCAGTGGTCTACCGCTGGACGAGTGGAGCGGGGTGGGTGCTTAATGCATCCACTAGCTATGAAGCGATGAGAGTGAAGGCGGTAAACCATAAAC
84	complement(1786368..1786621)		CRISPR Array 3	4 spacer sequences
85	complement(1825968..1826650)		CRISPR Array 4	10 spacer sequences
86	1830280..1830313	34	K-turn sRNA	might be antisense to 3' UTR of Saci_2016; no clear D box, but very sharp and highly abundant in L7Ae sRNA data	48	71	458	487	AAACATGATGAGAAGTGTGGGGCTCCGCAATACAA
87	1842184..1842221	38	K-turn mRNA	coding sequence of Saci_2027	46	73	328	385	ACTGATGATGACGCTATACCCTCTGACACGTGGATCCA
88	complement(1870638..1870717)	80	sRNA		117	61	88	60
89	complement(2157472..2157500)	29	K-turn mRNA	coding sequence of Saci_2311	74	27	226	105	AGAGATGATGAGAAGTTATGCAGTGAGAG
90	2161778..2161815	38	antisense RNA	antisense RNA of Saci_2316	115	32	266	217
91	2196939..2196987	49	K-turn sRNA	transcribed with Sac-sR16 and Sac-sR132; could be C/D box sRNA	628	433	589	465	ACTGATGATGATGTGGGAAGAGCCAGATTAAGATGAAGACCTCTCCTAT

## Sheet: CD box sRNAs
List of C/D box sRNAs of S. acidocaldarius
					sRNome (1.000.000 mapped reads per library)
Number	Region of enriched RNA	Length	Name	Remarks	# A	# B	# C	# D	C/D box sRNA sequence with marked C (red) and D boxes (green)
1	2497..2555	59	Sac-sR101		3753	1951	2906	2575	TTTAAGTGATGAGAACTCCCCAGTCAGAATCCATGAAGAGTCCTTTAAGTACTGACATTA
2	42135..42193	59	Sac-sR9		17289	22010	13371	13649	AATAATGATGACTAACTCCAATACTGACCAATGATGTCGTAACCCGAAACTGAATAAA
3	49050..49109	60	Sac-sR102		2460	969	1012	911	ATATAATGATGAGCTTCCAGGCTCTGGATTGATGAAGAGGGTTAGCAAGATCTGATTTAT
4	86093..86152	60	Sac-sR12	seems to be transcribed with Saci_0116	344	76	133	85	AATGAAGAACCCAACCTTATCTGAGGTTATGATGACAGGTTGTTCGTCAGATCGATGT
5	97321..97378	58	Sac-sR24		3965	2088	2714	2468	ACTTGTGATGAGCCTTACAAGGGCTGAGCTATGATGTCCTGGATCCTTGCTGATAGTT
6	complement(129966..130023)	58	Sac-sR103	preceded by an H/ACA box sRNA	15304	8623	12077	10353	AGTTATGATGACGTCGACATAGGCTGAGCAATGAAGAAGGGTCGATAACCTGATATATG
7	131786..131845	60	Sac-sR11		6028	4118	4159	3944	GAATGTGATGATGGGTCGATGTTACTGATTAGTTGATGAGATTATCTCCGGCTGAGAATC
8	complement(179538..179593)	56	Sac-sR104	in L7Ae data sets only 1st half enriched	358	115	1688	1135	TAATGATGATGTGACGGTTTACAGACTGATGAAGATCGCTTCCCATCCTGAGTGAT
9	217035..217092	58	Sac-sR10	most abundant sRNA in sRNome and L7Ae sRNA data	205238	393788	201221	313633	GAATGATGTGGAATCCGGGATCTGAGAATGATGACAAAAAGCGCGAGCGCTGATTATA
10	308044..308101	58	Sac-sR105		12822	19423	9167	13423	AGGTAGTGATGAGTGCGACCGTGCCTGAATTGTGATGTGATTCCTTTAACCTGACTTAA
11	325553..325612	60	Sac-sR106		2753	1531	2051	1069	CCAGGTGATGATAAAAAAGTACACGGATTTCATGACGAACCATTCATGCACTGATCATG
12	328393..328450	58	Sac-sR107		8990	8815	6419	7124	CAACAAATGATGAAGTGGTCATATCTGATCTATGAGGAGCGGTGTAGGGACTGAATGTG
13	329195..329252	58	Sac-sR36		6662	7046	5021	4211	AAAAATGATGAGTTTACCGAGTACGGAAGCATGAAGAACCCCTTCAATCTGATTGAAA
14	345686..345744	59	Sac-sR13		8403	5052	6896	5006	TTAGGATGATGTACTTTCACCCTCACTGAAAGGTGAGGATGAGTCCGACTACTGACGCAA
15	368184..368239	56	Sac-sR6		20035	5928	14458	6610	ATTGGATGATGACCAAATAGACTGAAAGATGAAGAAATGCACCTCAACTGACTAAA
16	371690..371743	54	Sac-sR108		268	52	188	134	AATGATGAGCTCGGACGTACCGATGTGTGAGGAAGGTCTTGAGTACTGATAAA
17	complement(393846..393908)	63	Sac-sR7		625	242	400	252	GATGATGACAAAGAGCCGAATGGATTAGTGACATCTAATTTTGTGGGCAGCCACTGATAGAG
18	complement(449458..449515)	58	Sac-sR5		18373	10822	16162	9207	GAAATGATGAATGGTCGACGGAACGGACCTATGAAGAATTGTTGCCGGACTGACAAAC
19	450909..450964	56	Sac-sR109		10287	22794	8368	12858	AAGTGATGACGATCTTTGGGTCTGAATTGTGAGGATGTGGCGGCTAACTGAGA
20	458752..458810	59	Sac-sR20	in L7Ae data sets only 2nd half enriched	519	552	1068	1126	CTTTAATGATGAAAAGAGGGTCGCATGATAGATGATGACCGCTGGAAATACTGAAATAA
21	complement(490815..490870)	56	Sac-sR110	in L7Ae data sets only 2nd half enriched	1042	1247	1432	1211	GATGATGACGCCGCTCCAGTCTGCAGTATGATGTCAACGCGACGAGCTGAATAACA
22	complement(559324..559377)	54	Sac-sR111		975	385	1407	812	TGATGAACGGGGTTTTAAGTGCTGATACTGTGATGATAAACCCACGCTGTGATTA
23	complement(572676..572735)	60	Sac-sR112		10063	6218	7689	6372	AAGGATGAGGAGGTCCTCGATCGCTGAGTGATGAGGAGAGCAGGGGTTTTCCTGATGAGT
24	631932..631987	56	Sac-sR113		15130	8073	9530	7600	ATAAAAATGATGACATAAAATAGCTGATCAGTGAAGACTCAGAGTTACTCTGATATACT
25	complement(669555..669612)	58	Sac-sR114		7406	3234	5587	3908	GAGCATGAAGAGGCTCGAAAGGTCTGAAATTATGATGATCCCGCGCAGGTCGGATTTA
26	679119..679177	59	Sac-sR115		10348	8892	8736	6311	AGTGAGTGATGAAAGCTGGTATTTTTGATCAATGAAATAAGACATCAGAACTGATTTTA
27	701895..701953	59	Sac-sR22		4380	3587	3455	1943	TGAAATGATGAATTTTAGGGGAGCCTGATAGGTGAGGATGCGGTTACTCGCTGAAGATA
28	704342..704395	54	Sac-sR116		8612	8441	6619	6307	AATCTTGATGAATGATCTTGCTCCTGAGAAGATGAGGATAATGCAGGTCGCTGAT
29	714983..715036	54	Sac-sR117		1997	1069	1450	1150	CGGGATGATGATATTCAGAGGATATTATGACGATAGTGAATTGGCTGACTGGTTA
30	755543..755609	67	Sac-sR118		19410	17563	14706	12093	AATAATGATGTTACAGGGACGAACTGAAAAACTATATTATGATGACTTGATTCCTCGTACTGAATTAC
31	782598..782662	65	Sac-sR27		5167	3101	4632	3030	TTATTGATGTTGAACGATCCGAACACTGAGTCAGTGTTGTGATGAAGAACTTTTTGCTGAATTAACG
32	complement(793953..794012)	60	Sac-sR17		19520	38728	21354	28614	AGAAATGAAGACTAAAAAACCGGCTGAGATAAGTGATGACGAGCTCTCGCACTGATCAGT
33	808273..808331	59	Sac-sR28		5066	5294	3318	4721	GTTCATGATGAGCTTGACCGGGAATGAATGGTGATGTAAAGGCACGTGTGCTGATTTTT
34	complement(830368..830430)	63	Sac-sR119		1186	706	936	733	GATATGATGAGACGCCTGGATAAACGATAGATGAGTTTAACTTGAGTCCTGCACTGAATCC
35	1025710..1025766	57	Sac-sR23	in L7Ae data sets only 1st half enriched	2039	1019	1919	1885	ACATGATGTGACTCTGCGGAACTGACGTTTTGATGAGAGAAACAGGGTCTGAGAATT
36	complement(1046478..1046529)	52	Sac-sR120		2235	1750	1652	1360	TAGTGAGCGAATTGGTCTTTACTGAACAGTGATGACTGCACGTCAGAGCGATT
37	complement(1062256..1062318)	63	Sac-sR121		4308	2501	2652	2206	TACAGATGATGAACACTGGCTGTATTGACCAAATGATATAAAAACCTTCTAATGTCTGATATCTC
38	1075504..1075560	57	Sac-sR2		5393	16987	6495	8976	AGAGAGTGATGAGACGAGCGCTAACAGAGAGAGTGAAGAGGTCACTGCGAACTGAAGAAA
39	complement(1079251..1079312)	62	Sac-sR122		1346	2138	1153	1494	ATTTATGATGAGCGATGGGCGGCTTGATTTGTGAAGACATATTGACCTAAAAGCTGAAATAT
40	complement(1117451..1117506)	56	Sac-sR14		14646	7414	11033	7175	GCTGTGAAGACGCTAGACTTAGACTGACTCATGATGAAGGGCCAAAGCTCAGAGCAAA
41	1117684..1117740	57	Sac-sR3		3209	2492	2365	2376	AAGGATGACGAGACCCAAAATATTGAACGATGATATAACCTGTCTCGGCTGATCAGT
42	1122973..1123025	53	Sac-sR25		7456	3580	4340	3648	AATGATGATTATAGCGGACACTGAACATGATGACGCTGAGCGTACTGATAACT
43	1126135..1126192	58	Sac-sR123		19797	13966	14219	13332	TTTGGATGATGAGGCCCTTTCAATAGATTGGTGATAAAGGCCCGTGTTTCTGATGTAA
44	complement(1131215..1131269)	55	Sac-sR124		2146	1745	1335	1834	AATGTAGTGATAGGTCTCGTAAGGTCTGAGAAATGATGATTAACTAGGCTGTTGATTA
45	1152391..1152446	56	Sac-sR125	upstream of Sac-sR126	24016	32053	15104	29475	TAAAGATGAAGAATTACCCCCGAACCTGAAAAGTGATGAAAAGGCATTTGTCAGATT
46	1152448..1152511	64	Sac-sR126	preceded by Sac-sR125	8721	7794	5694	5371	ATTTAGTGATGAGCTTGACCGCATATGAAAATTGATGATTTAATAAAGGTAGCCTCTGATTTTCC
47	1165288..1165343	56	Sac-sR127		2006	1140	1745	1558	GTAGATGATGAAATTAAAAAAAGAGATCGATGATCAACTCAGCTCACTCTGAACTTCT
48	1172734..1172794	61	Sac-sR128		738	724	480	606	AACTGATGATGTGAGTCATGCCATCTTGATTGATGATATTAACCCTGGGGTAACTGATTTGT
49	complement(1175493..1175550)	58	Sac-sR26	in L7Ae data sets only 2nd half enriched	312	217	566	499	GCTAATGATGAGGGTTAAAAGCGCTTATTGATGATGAACCTCTACCTACTGAAGAGCCTA
50	1212722..1212777	56	Sac-sR129		49832	70084	44841	37285	AAATATATTGTGATGAGAGAATATATCTGAACGGTGAAGAAGTGGAGCGACTCTGAGGTGAA
51	1220557..1220615	59	Sac-sR1		250	101	168	151	TCAGTTGATGAGAAGTTAAAAAAGCGATGGATGAGCTTAACTCCCATGGTCTGATAAT
52	1388930..1388988	59	Sac-sR19		4377	2484	3886	2087	GTATAATGATGAACGCGGAGTACGACTGAGGTATGATGTAGTGGTCCTCGGCTGAGAAAA
53	1400391..1400449	59	Sac-sR15	RNA is extended at the 3' end	2078	806	1043	859	AGTGATGAGGAACCAACGAGAGCTAGTTTGATGGCTTCGACGCTCTGCTCTGAAATCTA
54	1649007..1649059	53	Sac-sR29		1223	642	975	446	TAGTGATGATGGAGTCGCGACCTGACTGGTGATGTAGCTGAGCACTCTGATATGA
55	complement(1744951..1745018)	68	Sac-sR130		2012	1702	1811	1323	AAAGATGATGAGTTAAATTCATGGCGCCGCGGTATGAGTGGTGATTAAGACCGCTAAGCTGATCACT
56	complement(1993064..1993121)	58	Sac-sR21		14475	10629	10611	8865	CTGATGATGATTTTCACTGGGCAGGGCAAGATTGATGATTGAGCCCTGGATAACTGATTATGT
57	complement(2175743..2175802)	60	Sac-sR8		13364	8440	9261	9171	CTTTGATGATGAAGCCCGCCATCAACAGATAAGTGAAGAGGGAACCCGAGGCTGAGAATTA
58	complement(2179364..2179421)	58	Sac-sR131		309	170	251	162	AAAAATGATGAAAATTTCTGTGATGATCAGTGAATTATCCTAGTCCAGCTGATTAAC
59	2179505..2179563	59	Sac-sR18		19322	10407	12225	9329	CAAAAGTGATGACAGAACCCCGGCTTGAAAGATGATAGAGCCGTGTGAGAACTGATCAAT
60	2196893..2196948	56	Sac-sR16	Sac-sR16 and Sac-sR132 are linked by a 39 nt RNA	1488	889	1561	1018	GAATGAAGACGTTCCACCCGAGCGAGTGATGAGCGAAACGGTTAATACTGATGATGA
61	2196988..2197045	58	Sac-sR132	Sac-sR16 and Sac-sR132 are linked by a 39 nt RNA	1858	1201	1956	1594	GATGAAGACCTCTCCTATTCTGATGATGACGCCGAGCACTAACGATTAGGTGAGTTCAGGACCACAGCTGAAAGTA
62	complement(2217111..2217166)	56	Sac-sR4		1665	1131	528	1185	TGTTGATGAGCACATTCTTTTCTGATTTAATGAAGAAAGTGGCCAGGTCTGAGGTAG

## Sheet: L7Ae-interacting RNAs
List of L7Ae-interacting RNAs (significance below q-value 0.1 and filtered for the mean normalized read count of L7Ae sRNA1&2 (at least 3000 reads))
									Normalized Read Count
Number	Exact Boundaries of Called RNA	Length	Name	Remarks	Peak Call	Peak Start	Peak End	Strand	Control	L7Ae sRNA1	L7Ae sRNA2	Mean L7Ae sRNA1&2	Log2 Fold Change	q-value	K-turn mRNA/sRNA sequences with marked Kt-b (red) and Kt-n (green) strands
1	2497..2555	59	Sac-sR101		clip_peak_11	2439	2589	+	3159.78	32381.9	42234.9	37308.4	3.45	3.10E-014
2	complement(30463..30503)	41	K-turn mRNA	coding sequence of Saci_0046; overlaps with Saci_0045	clip_peak_2028	30426	30557	-	498.711	8553.1	6644.07	7598.58	3.81	4.32E-017	AAGAGTGATGAGACGTTACAAGTCAAGACTGAACGACTTTT
3	complement(41317..41392)	76	mRNA fragment	coding sequence of Saci_0054	clip_peak_2060	41281	41435	-	1472.72	1994.8	4646.66	3320.73	1.12	0.096292208
4	42135..42193	59	Sac-sR9		clip_peak_27	42123	42251	+	7544.71	22775.9	21510.4	22143.2	1.51	0.002003022
5	49051..49109	59	Sac-sR102		clip_peak_40	49009	49157	+	1059.07	35391.9	24951.9	30171.9	4.67	1.49E-024
6	complement(49180..49311)	132	tRNA fragment	tRNA fragment of Saci_0066; mandy reads of intron	clip_peak_2068	49140	49317	-	652.124	6142.72	5187.4	5665.06	3.02	2.60E-011
7	62922..62965	44	mRNA fragment	coding sequence of Saci_0080	clip_peak_51	62833	63033	+	1401.51	3633.39	9748.13	6690.76	2.14	0.000635448
8	66860..66901	42	mRNA fragment	coding sequence of Saci_0088 and Saci_0089	clip_peak_54	66783	66969	+	475.771	3835.24	2655.53	3245.39	2.68	3.45E-008
9	72171..72478	308	SRP RNA	in the L7Ae frag RNA plots, reads are enriched from 110-143 and from 225-281 ->corresponds to localization of 5e loop	clip_peak_76	72352	72501	+	9003.09	40184.9	16123.9	28154.4	1.57	0.014786654
10	97321..97378	58	Sac-sR24		clip_peak_90	97295	97416	+	9725.47	26126.3	20020.2	23073.3	1.21	0.022468405
11	109661..109730	70	K-turn mRNA	5' UTR of SACI_RS00660 (WP_015385366.1)	clip_peak_101	109648	109760	+	580.675	10243.1	5478.74	7860.94	3.61	1.66E-012	ATAAGTAGGGGTATCTAGCCCTCTGACTGCCTCGCAGAGGGCTGTGTGAGGAGGGCTTCCTGCCGTGAAT
12	complement(129966..130023)	58	Sac-sR103	preceded by an H/ACA box sRNA	clip_peak_2143	129924	130080	-	2435.49	55806.9	34561.7	45184.3	4.06	2.30E-017
13	complement(130023..130091)	56	H/ACA box sRNA	according to Sebastien Muller 2009 NAR	clip_peak_2143	129924	130080	-	2435.49	55806.9	34561.7	45184.3	4.06	2.30E-017
14	131786..131845	60	Sac-sR11		clip_peak_116	131741	131879	+	4968.48	42169.8	32103.2	37136.5	2.81	1.24E-009
15	158261..158501	241	mRNA fragment	coding sequence of Saci_0195	clip_peak_162	158248	158518	+	1589.09	4324.04	3808.29	4066.17	1.31	0.009974763
16	complement(179538..179593)	56	Sac-sR104	in L7Ae data sets only 1st half enriched	clip_peak_2211	179517	179597	-	376.124	28859.3	20934.1	24896.7	5.85	1.91E-038
17	196988..197059	72	K-turn mRNA	coding sequence of Saci_0237	clip_peak_203	196973	197109	+	63.8026	4041.05	3441.5	3741.28	5.69	4.09E-037	AATGATGATGAAGCTACAATTGTCATAAAGAAAGTTCGCAGACAAATAAGGGATGATGAACACGTTTGTGTT
18	217035..217093	59	Sac-sR10	most abundant sRNA in sRNome and L7Ae sRNA data	clip_peak_221	216975	217141	+	87256.8	4.84315e+06	4.18251e+06	4.51283e+06	5.52	2.94E-037
19	285911..285956	46	K-turn mRNA	coding sequence of Saci_0333	clip_peak_297	285844	286114	+	846.878	3708.59	5386.52	4547.55	2.34	1.95E-006	TCCAACCTGTTAGAGATTTTGAGGGAAATGGATGATAACTCAGTAA
20	308044..308101	58	Sac-sR105		clip_peak_327	308022	308148	+	9362.73	96361.9	80278	88319.9	3.14	2.48E-012
21	325553..325612	60	Sac-sR106		clip_peak_347	325506	325652	+	869.818	11246.5	7226.74	9236.61	3.29	9.22E-012
22	328393..328450	58	Sac-sR107		clip_peak_351	328365	328502	+	7353.54	113927	74625.3	94276.2	3.55	6.35E-014
23	329195..329252	58	Sac-sR36		clip_peak_352	329178	329271	+	2562.62	56143.3	57113.8	56628.6	4.34	1.18E-023
24	345686..345746	61	Sac-sR13		clip_peak_359	345675	345800	+	1843.11	31592.2	28842	30217.1	3.92	3.41E-019
25	368184..368239	56	Sac-sR6		clip_peak_384	368129	368277	+	3341.63	90427	72845.8	81636.4	4.47	4.81E-024
26	371690..371743	54	Sac-sR108		clip_peak_394	371672	371762	+	150.784	4353.73	3118.73	3736.23	4.48	4.70E-022
27	complement(393868..393908)	41	Sac-sR7		clip_peak_2468	393792	393938	-	852.374	3914.4	2938.48	3426.44	1.94	8.82E-005
28	417453..417526	74	sRNA	strong secondary structure; anti-C/D box sRNA? -> antisense of Sac-sR39 (annotated in archaeal genome browser); H/ACA box sRNA?	clip_peak_424	417425	417540	+	1611.07	7735.79	5956.61	6846.2	2.02	3.10E-005
29	complement(418940..419000)	61	antisense RNA	antisense RNA of Saci_0504	clip_peak_2496	418886	419097	-	285.558	5085.95	3112.44	4099.2	3.70	4.07E-014
30	complement(449458..449515)	58	Sac-sR5		clip_peak_2521	449416	449559	-	11032.6	497360	344006	420683	5.08	8.64E-029
31	450909..450965	57	Sac-sR109		clip_peak_444	450892	451013	+	11435	295721	185332	240526	4.24	5.07E-019
32	458753..458931	179	Sac-sR20 + antisense tRNA	only 2nd half of C/D box sRNA is enriched; for few reads the RNA is elongated in antisense direction towards Saci_0563 tRNA	clip_peak_450	458729	458930	+	422.483	3409.76	2647.15	3028.45	2.75	4.74E-009
33	complement(472892..472946)	55	mRNA fragment	coding sequence of Saci_0593	clip_peak_2568	472818	473020	-	1579.53	4658.49	7731.85	6195.17	1.90	0.000345196
34	complement(490815..490870)	56	Sac-sR110	in L7Ae data sets only 2nd half enriched	clip_peak_2622	490749	490899	-	1859.83	36080.5	32694.3	34387.4	4.08	7.84E-021
35	complement(501158..501185)	28	K-turn mRNA	coding sequence of Saci_0630	clip_peak_2648	501060	501218	-	471.948	6532.57	4263.1	5397.84	3.39	1.66E-012	ACGGATGATGAAAAGAAAAAGGAGCTTG
36	528451..528478	28	mRNA fragment	coding sequence of Saci_0666	clip_peak_493	528346	528578	+	1587.18	2560.78	4135.25	3348.02	1.04	0.078888327
37	528670..528750	81	mRNA fragment	coding sequence of Saci_0666	clip_peak_492	528606	528874	+	5678.91	21022.6	27754.2	24388.4	2.04	2.57E-005
38	528773..528829	57	mRNA fragment	coding sequence of Saci_0666	clip_peak_492	528606	528874	+	5678.91	21022.6	27754.2	24388.4	2.04	2.57E-005
39	529107..529208	102	antisense RNA	antisense RNA of Saci_0667	clip_peak_491	529045	529252	+	4111.08	22599.8	16536.8	19568.3	2.18	6.80E-006
40	complement(531406..531486)	81	K-turn mRNA	coding sequence of Saci_0669	clip_peak_2689	531341	531574	-	1373.07	3451.32	3550.49	3500.91	1.31	0.009762397	AGAATGAGTGTGAAGATAAGGCTAAAAGGTCCTCTGGCGACAAGGTTAGGAAGAGACGAATTTGTTATTTCTCTGAAAGCT
41	complement(534770..534799)	30	K-turn mRNA	5' UTR of Saci_0672	clip_peak_2702	534709	534910	-	2422.11	5932.95	4937.99	5435.47	1.13	0.032469591	AAGCGTGATGAACCTGTGAGAGTTGCTGTA
42	complement(559319..559377)	59	Sac-sR111		clip_peak_2745	559278	559386	-	637.07	11551.2	8216.01	9883.62	3.83	1.38E-016
43	complement(572676..572735)	60	Sac-sR112		clip_peak_2765	572630	572755	-	3666.86	175287	132095	153691	5.22	9.68E-032
44	585936..586248	313	RNaseP	in the L7Ae frag RNA plots, reads are enriched from 68-141 and from 220-278 ->corresponds to localization of the two K-turns within RNase P RNA	clip_peak_544	585944	586148	+	451.397	8946.91	5411.67	7179.29	3.85	3.23E-015
45	631932..631987	56	Sac-sR113		clip_peak_617	631880	632020	+	8020.96	55759.4	49312.8	52536.1	2.63	5.93E-009
46	complement(669555..669612)	58	Sac-sR114		clip_peak_2851	669501	669674	-	3418.58	96049.2	82401.1	89225.2	4.57	1.28E-025
47	679119..679177	59	Sac-sR115		clip_peak_670	679048	679192	+	4955.81	38641.3	31899.9	35270.6	2.75	1.63E-009
48	complement(693495..693541)	47	K-turn mRNA	coding sequence of Saci_0886	clip_peak_2896	693387	693616	-	473.143	5258.12	4296.64	4777.38	3.23	1.17E-012	ATATTTGATGAAGAACGTGGAGAATATATTTGTACTGAGACAGGTGA
49	701895..701953	59	Sac-sR22		clip_peak_688	701867	701987	+	1075.32	14418.8	10735.3	12577	3.43	7.17E-014
50	704342..704395	54	Sac-sR116		clip_peak_692	704319	704441	+	510.659	40034.5	43226.3	41630.4	6.16	8.71E-047
51	714983..715035	53	Sac-sR117		clip_peak_701	714942	715086	+	2372.88	21485.7	13560.6	17523.1	2.78	1.54E-008
52	755543..755609	67	Sac-sR118		clip_peak_755	755509	755651	+	2977.93	595404	432013	513709	7.19	9.44E-059
53	complement(773358..773386)	29	K-turn mRNA	coding sequence of Saci_0967	clip_peak_2972	773245	773451	-	513.766	4559.54	4246.34	4402.94	3.01	2.30E-011	ACTGATGATGAAATTGAGTACGCGATTGA
54	complement(779094..779178)	30	mRNA fragment	coding sequence and 3' UTR of Saci_0974	clip_peak_2982	779099	779330	-	5701.85	14222.8	17188.6	15705.7	1.42	0.004941735
55	complement(779195..779258)	64	K-turn mRNA	coding sequence of Saci_0974	clip_peak_2982	779099	779330	-	5701.85	14222.8	17188.6	15705.7	1.42	0.004941735	GTAATCGAACTGTGACCGAGATTGTTGACAGAGCGAGTAATGATACAAATCTTCCGTCTGATCA
56	complement(779398..779439)	42	K-turn mRNA	coding sequence of Saci_0974 and Saci_0975	clip_peak_2983	779400	779598	-	3993.04	7769.43	10542.5	9155.96	1.16	0.032067084	GAGCGAAGGAGAGGAAGATGAATGAATTTTGATGAAGTAAAA
57	782598..782662	65	Sac-sR27		clip_peak_786	782570	782715	+	1731.75	40857.8	31983.8	36420.8	4.26	1.38E-021
58	complement(793953..794012)	60	Sac-sR17		clip_peak_3015	793936	794056	-	17772	397306	278091	337698	4.11	4.25E-019
59	805391..805427	37	K-turn mRNA	coding sequence of Saci_1004	clip_peak_797	805367	805454	+	241.589	9136.9	5478.74	7307.82	4.74	1.38E-022	AAGGATGATGAAGAAGGAATATGGATTCTGAGGGTAA
60	808273..808331	59	Sac-sR28		clip_peak_802	808234	808357	+	1412.26	22944.2	16643.7	19793.9	3.69	1.07E-015
61	complement(830368..830430)	63	Sac-sR119		clip_peak_3040	830332	830481	-	638.504	13949.7	10796.1	12372.9	4.14	3.27E-020
62	1025710..1025737	27	Sac-sR23	in L7Ae data sets only 1st half enriched	clip_peak_984	1025701	1025817	+	1022.51	15046.1	10280.5	12663.3	3.51	7.98E-014
63	1043124..1043202	45	K-turn sRNA	could be H/ACA box sRNA; in L7Ae data sets only 2nd half enriched	clip_peak_1002	1043108	1043243	+	1488.01	50259.8	60750.3	55505.1	5.06	4.94E-031	ATTCAAATAATCAGTAAACGCTGGGATGCTGATAAGTGAAGAGAGACCACCGGTCTGAATGTATGATGTTTTAGAACAA
64	complement(1046479..1046529)	51	Sac-sR120		clip_peak_3227	1046429	1046547	-	877.703	12988	6509.93	9748.95	3.33	2.57E-010
65	complement(1062256..1062318)	63	Sac-sR121		clip_peak_3242	1062217	1062354	-	1658.39	23933.6	20026.5	21980.1	3.62	4.55E-016
66	1075502..1075560	59	Sac-sR2		clip_peak_1020	1075494	1075609	+	4607.41	135328	112916	124122	4.61	7.60E-026
67	complement(1079251..1079312)	62	Sac-sR122		clip_peak_3260	1079214	1079344	-	2036.9	16199.8	11060.2	13630	2.65	3.81E-008
68	complement(1103840..1103873)	34	sRNA	close to Saci_1299 (23S rRNA)	clip_peak_3291	1103805	1104002	-	3354.53	25471.3	19360	22415.7	2.65	1.25E-008
69	complement(1103901..1103931)	31	rRNA fragment	rRNA fragment of Saci_1299 (23S rRNA)	clip_peak_3291	1103805	1104002	-	3354.53	25471.3	19360	22415.7	2.65	1.25E-008
70	complement(1105472..1105523)	52	rRNA fragment	rRNA fragment of Saci_1299 (23S rRNA)	clip_peak_3293	1105419	1105631	-	10208.2	21533.2	20911	21222.1	1.03	0.049987661
71	complement(1105563..1105601)	39	rRNA fragment	rRNA fragment of Saci_1299 (23S rRNA)	clip_peak_3293	1105419	1105631	-	10208.2	21533.2	20911	21222.1	1.03	0.049987661
72	complement(1117450..1117506)	57	Sac-sR14		clip_peak_3318	1117388	1117560	-	6073.43	448003	290321	369162	5.72	6.08E-035
73	1117684..1117740	57	Sac-sR3		clip_peak_1046	1117652	1117759	+	1314.52	34151	20376.5	27263.8	4.21	3.52E-018
74	1122973..1123025	53	Sac-sR25		clip_peak_1047	1122963	1123078	+	1729.12	62404.8	44029	53216.9	4.78	9.92E-026
75	1126135..1126192	58	Sac-sR123		clip_peak_1054	1126093	1126212	+	6299.73	143105	117640	130372	4.24	7.44E-022
76	complement(1131214..1131269)	56	Sac-sR124		clip_peak_3349	1131152	1131295	-	1122.88	61308.4	42668.8	51988.6	5.35	7.33E-032
77	complement(1148823..1148947)	125	K-turn mRNA	5' UTR of Saci_1347 (nop56/nop5)	clip_peak_3382	1148763	1148962	-	627.989	3615.57	3877.45	3746.51	2.50	5.10E-008	GAGAATTGATGAAGATATATTTAGTGGAACATGCAATAGGATCGTTTGGATATGACGAGAGCGGAAAATTAATAGATTTTGTACCAAATAGTAAAGATATTGGAAAAGTTACTGAAGCTTTAATT
78	1152391..1152447	57	Sac-sR125	upstream of Sac-sR126	clip_peak_1096	1152339	1152554	+	31255.6	356521	364095	360308	3.42	5.22E-015
79	1152452..1152513	62	Sac-sR126	preceded by Sac-sR125	clip_peak_1096	1152339	1152554	+	31255.6	356521	364095	360308	3.42	5.22E-015
80	1165288..1165344	57	Sac-sR127		clip_peak_1108	1165280	1165383	+	633.724	6934.3	4642.46	5788.38	3.08	1.36E-010
81	1172734..1172794	61	Sac-sR128		clip_peak_1127	1172728	1172857	+	905.901	6079.39	5552.09	5815.74	2.60	1.07E-008
82	complement(1175493..1175520)	28	Sac-sR26	in L7Ae data sets only 2nd half enriched	clip_peak_3415	1175446	1175580	-	576.613	8733.19	6482.68	7607.93	3.60	4.57E-015
83	1212722..1212778	57	Sac-sR129		clip_peak_1176	1212675	1212828	+	26108.9	545546	395572	470559	4.04	8.12E-019
84	complement(1250761..1250815)	33	K-turn mRNA	coding sequence of Saci_1468	clip_peak_3539	1250696	1250894	-	2018.26	7039.19	7706.7	7372.95	1.81	1.44E-004	ATCCGGCAGAATTCAAGCACAAATAACTGATGATGAACTAAAACAAATATTAGCT
85	complement(1250990..1251036)	47	K-turn mRNA	5' UTR of Saci_1468	clip_peak_3538	1250928	1251091	-	1943.47	9138.87	15407.1	12273	2.56	4.86E-007	GAATATGATGAAGAGTTAGATGAACTTCTGAAAAAAAGAGCAACAGA
86	1293914..1294038	125	5S rRNA		clip_peak_1269	1293931	1294044	+	18755.8	46272.2	34702.2	40487.2	1.08	0.047326759
87	1297690..1297726	37	K-turn mRNA	5' UTR of Saci_1520 (l7ae)	clip_peak_1279	1297643	1297782	+	769.693	43638.2	22759.6	33198.9	5.21	3.65E-025	GCGTGACGAAAAAGAAGGAGGATGAACGCTGTGTCTA
88	1308814..1308897	84	mRNA fragment	coding sequence of Saci_1534	clip_peak_1290	1308778	1308925	+	54.7221	3492.88	2674.4	3083.64	5.62	1.16E-034
89	1388930..1388988	59	Sac-sR19		clip_peak_1447	1388887	1389011	+	1111.17	14361.4	10626.3	12493.8	3.38	2.03E-013
90	1400391..1400449	59	Sac-sR15	RNA contains an extended 3' end	clip_peak_1459	1400368	1400560	+	5899.95	42043.2	33054.8	37549	2.59	2.30E-008
91	1400450..1400503	54	K-turn sRNA	transcribed with Sac-sR15; could be C/D box sRNA	clip_peak_1459	1400368	1400560	+	5899.95	42043.2	33054.8	37549	2.59	2.30E-008	TGAAAGGTGATTAGTGAGGTGATCGCTGATAAATGATGAAAGTGTTAAAACTCT
92	1649007..1649063	57	Sac-sR29		clip_peak_1616	1649001	1649096	+	395.48	10722	7631.25	9176.65	4.39	1.38E-021
93	1739282..1739381	100	K-turn mRNA	coding sequence of Saci_1928; contains many reads that map to downstream K-turn mRNA	clip_peak_1644	1739278	1739410	+	315.906	5157.19	5080.51	5118.85	3.90	8.89E-019	AAGGATGATGAGACTGTTAGGGAGATAGCTAGGACAGCACTGGAGGTGAACGCAAAGTATAAATGCTCAATAAACTTCCACGTTGCAAGTGAAAACGATA
94	1739540..1739639	100	K-turn mRNA	coding sequence of Saci_1928; contains many reads that map to upstream K-turn mRNA	clip_peak_1643	1739528	1739668	+	850.94	27483.9	31202	29342.9	4.96	2.92E-030	AAGGATGATGAGACTGTTAGGGAGATAGCTAGGACAGCACTGGAGGTGAACGCAAAGTATAAATGCTCAATAAACTTCCACGTTGTCGAAGAAAATGAAC
95	complement(1744951..1745018)	68	Sac-sR130		clip_peak_3889	1744940	1745025	-	679.366	22279.2	14566.7	18422.9	4.60	1.11E-022
96	complement(1752050..1752144)	95	mRNA fragment	coding sequence of Saci_1941 and Saci_1940	clip_peak_3902	1752007	1752163	-	2223.29	26256.9	13420.2	19838.6	3.03	9.00E-009
97	1764690..1764803	114	K-turn mRNA	coding sequence of Saci_1951	clip_peak_1656	1764670	1764863	+	1214.4	26395.5	13344.7	19870.1	3.87	7.73E-014	TAAAGTGGGCTAAGACCAGCCCAGTGGTCTACCGCTGGACGAGTGGAGCGGGGTGGGTGCTTAATGCATCCACTAGCTATGAAGCGATGAGAGTGAAGGCGGTAAACCATAAAC
98	1830280..1830314	35	K-turn sRNA	might be antisense to 3' UTR of Saci_2016; no clear D box, but very sharp and highly abundant in L7Ae sRNA data	clip_peak_1695	1830242	1830369	+	271.221	6665.16	4690.67	5677.92	4.24	5.99E-020	AAACATGATGAGAAGTGTGGGGCTCCGCAATACAA
99	1837726..1837818	93	mRNA fragment	coding sequence and 3' UTR of Saci_2023	clip_peak_1717	1837691	1837854	+	1849.56	19441.4	9693.63	14567.5	2.85	1.00E-007
100	1842184..1842221	38	K-turn mRNA	coding sequence of Saci_2027	clip_peak_1723	1842171	1842235	+	408.862	6900.66	5581.44	6241.05	3.81	2.38E-017	ACTGATGATGACGCTATACCCTCTGACACGTGGATCCA
101	complement(1993062..1993121)	60	Sac-sR21		clip_peak_4018	1993018	1993159	-	4491.03	32504.5	29736.9	31120.7	2.71	1.57E-009
102	complement(2175743..2175802)	60	Sac-sR8		clip_peak_4153	2175689	2175848	-	9340.5	106045	71496.1	88770.5	3.14	3.61E-011
103	2179505..2179563	59	Sac-sR18		clip_peak_1988	2179483	2179591	+	7433.84	137606	88969.7	113288	3.79	1.21E-015
104	2196893..2196949	57	Sac-sR16	Sac-sR16 and Sac-sR132 are linked by a 39 nt RNA	clip_peak_1991	2196873	2197073	+	2422.59	43537.3	29076.7	36307	3.77	9.84E-016
105	2196939..2196987	49	K-turn sRNA	transcribed with Sac-sR16 and Sac-sR132; could be C/D box sRNA	clip_peak_1991	2196873	2197073	+	2422.59	43537.3	29076.7	36307	3.77	9.84E-016	ACTGATGATGATGTGGGAAGAGCCAGATTAAGATGAAGACCTCTCCTAT
106	2196988..2197045	58	Sac-sR132	Sac-sR16 and Sac-sR132 are linked by a 39 nt RNA	clip_peak_1991	2196873	2197073	+	2422.59	43537.3	29076.7	36307	3.77	9.84E-016
107	complement(2217110..2217166)	57	Sac-sR4		clip_peak_4221	2217058	2217170	-	2908.87	18602.3	15612.5	17107.4	2.48	7.08E-008
