# Supplementary material for: RIP-Seq Suggests Translational Regulation by L7Ae in Archaea
Source: mBio. 2017 Aug 1;8(4):e00730-17. doi: 10.1128/mBio.00730-17 (PMC5539422; doi:10.1128/mBio.00730-17)
Supplement: TABLE S2 [file mbo004173413st2.xlsx]

## Sheet: Sheet1
Mapping Reports for RNA-Seq libaries
sRNome libraries
Libraries A and B (biological replicates) were size selected from 50-150 nt
Libraries C and D (biological replicates) were size selected from 0-150 nt
Libraries A and C as well as B and D were produced from the same biological samples.
Library A	Read Count	Percentage [%]	Average Length [nt]		Library B	Read Count	Percentage [%]	Average Length [nt]		Library C	Read Count	Percentage [%]	Average Length [nt]		Library D	Read Count	Percentage [%]	Average Length [nt]
Total reads	12,114,316	100	58.77		Total reads	9,305,820	100	58.72		Total reads	11,909,827	100	47.09		Total reads	13,692,315	100	48.04
Not mapped reads	44,232	0.37	30.39		Not mapped reads	16,702	0.18	37.54		Not mapped reads	438,845	3.68	20.52		Not mapped reads	27,9102	2.04	19.5
Mapped reads	12,070,084	99.63	58.88		Mapped reads	9,289,118	99.82	58.75		Mapped reads	11,470,982	96.32	48.11		Mapped reads	13,413,213	97.96	48.63
Specific matches	12,056,264	99.89	58.90		Specific matches	9,285,005	99.96	58.76		Specific matches	11,355,775	99	48.35		Specific matches	13,330,675	99.38	48.79
Non-specific matches	13,820	0.11	38.25		Non-specific matches	4,113	0.04	43.62		Non-specific matches	115,207	1	24.03		Non-specific matches	82,538	0.62	23.67
Read Length Distribution of Mapped Reads
L7Ae RIP-Seq libraries
Libraries L7Ae sRNA 1 and L7Ae sRNA 2 (biological replicates) were not fragmented and size selected from 0-150 nt
Libraries L7Ae frag RNA 1 and L7Ae frag RNA 2 (biological replicates) were ZnCl2 fragmented and size selected from 0-150 nt
Library WT control was not fragmented and size selected from 0-150 nt
Libraries L7Ae sRNA 1 and frag RNA 1 as well as L7Ae sRNA 2 and frag RNA 2 were produced from the same biological samples.
L7Ae sRNA 1	Read Count	Percentage [%]	Average Length [nt]		L7Ae sRNA 2	Read Count	Percentage [%]	Average Length [nt]		L7Ae frag RNA 1	Read Count	Percentage [%]	Average Length [nt]		L7Ae frag RNA 2	Read Count	Percentage [%]	Average Length [nt]		WT control	Read Count	Percentage [%]	Average Length [nt]
Total reads	6,263,534	100	50.28		Total reads	4,890,561	100	50.6		Total reads	7,470,228	100	35.09		Total reads	6,684,031	100	34.87		Total reads	16,261,296	100	49.13
Not mapped reads	105,567	1.69	19.59		Not mapped reads	106,910	2.19	28.52		Not mapped reads	837,585	11.21	21.53		Not mapped reads	914,721	13.69	23.06		Not mapped reads	8,020,517	49.32	39.25
Mapped reads	6,157,967	98.31	50.8		Mapped reads	4,783,651	97.81	51.1		Mapped reads	6,632,643	88.79	36.8		Mapped reads	5,769,310	86.31	36.74		Mapped reads	8,240,779	50.68	58.75
Specific matches	6,145,357	99.8	50.85		Specific matches	4,773,762	99.79	51.14		Specific matches	6,587,142	99.31	36.82		Specific matches	5,719,197	99.13	36.78		Specific matches	8,186,739	99.34	58.91
Non-specific matches	12,610	0.2	29.06		Non-specific matches	9,889	0.21	29.02		Non-specific matches	45,501	0.69	33.59		Non-specific matches	50,113	0.87	32.93		Non-specific matches	54,040	0.66	34.48
Read Length Distribution of Mapped Reads
The data and read length distribution graphs were extracted from Mapping Reports created by CLC Genomics Workbench 9.5.3.
